# Supplementary material for: CircAge: A Comprehensive Resource for Aging-associated Circular RNAs Across Species and Tissues
Source: Genomics Proteomics Bioinformatics. 2025 May 12;23(3):qzaf044. doi: 10.1093/gpbjnl/qzaf044 (PMC12448220; doi:10.1093/gpbjnl/qzaf044)
Supplement: qzaf044_Supplementary_Data [file qzaf044_supplementary_data.zip]

Archive with 2 entries (2 files):
- Figure S1.jpg
- Supplementary_Data.zip
